# Supplementary material for: Effect of intra-articular administration of superparamagnetic iron oxide nanoparticles (SPIONs) for MRI assessment of the cartilage barrier in a large animal model
Source: PLoS One. 2017 Dec 29;12(12):e0190216. doi: 10.1371/journal.pone.0190216 (PMC5747449; doi:10.1371/journal.pone.0190216)
Supplement: S1 Table — (XLSX) [file pone.0190216.s003.xlsx]

## Sheet: Summary Cytokine Data
								MEDIANS
Lab ID	Trmt	Date	LAB ID	Plate	IL6	IL10	IFNγ	IL6	IL10	IFNy
A2	L	42041	2	1	43.11	0.21	7.46
B2	L	42046	12	1	2672.64	0.21	5.73
C2	L	42046	22	1	699.1	7.02	12.89
D2	L	42048	32	1	2848.6	11.39	10.71
E2	L	42048	42	2	257.59	0.21	2.95	699.1	0.21	7.46
A3	M	42041	3	1	1845.23	6.77	10.49
B3	M	42046	13	1	2444.72	1.37	24.54
C3	M	42046	23	1	1626.18	4.43	24.32
D3	M	42048	33	2	1551.75	6.7	10.06
E3	M	42048	43	2	938.33	0.21	2.95	1626.18	4.43	10.49
A4	H	42041	4	1	5358.18	4.07	13.98
B4	H	42046	14	1	8620.86	13.78	29.19
C4	H	42046	24	1	3744.65	0.21	15.08
D4	H	42048	34	2	3342.76	11.32	23
E4	H	42048	44	2	5468.59	6.02	54.97	5358.18	6.02	23
A7	C	42041	7	1	43.11	0.21	2.95
B7	C	42046	17	1	2616.74	8.52	13.76
C7	C	42046	27	1	43.11	11.39	13.33
D7	C	42048	37	2	91.79	0.21	2.95
E7	C	42048	47	2	98.36	0.21	2.95
A1	C	42041	1	1	43.11	0.21	2.95
B1	C	42046	11	1	2335.6	0.21	13.98
C1	C	42046	21	1	2524.23	13.85	18.81
D1	C	42048	31	1	372.6	4.25	13.76
E1	C	42048	41	2	580.94	0.21	2.95	235.48	0.21	8.14
A5	CW	42041	5	1	43.11	5.78	5.08
B5	CW	42046	15	1	1950	8.21	12.89
C5	CW	42046	25	1	209.85	0.21	10.27
D5	CW	42048	35	2	4302.96	8.96	15.3
E5	CW	42048	45	2	1204.02	0.21	2.95	1204.02	5.78	10.27

## Sheet: Summary Neutrophil Recruitment
Group	Total Fluorescence	Means Total Fluorescence
Control	5783.67
Control	18567.3
Control	6839
Control	6191.33
Control	5047.33
Control	5040.33
Control	18143.3
Control	16954
Control	8570.33
Control	9627.67	10076.4
H	25023
H	25835
H	20735.3
H	17761
H	11190.3	20108.9
L	9035.67
L	18115
L	12429.7
L	16969.7
L	6035.33	12517.1
M	20672.7
M	18923
M	19759.3
M	11589.7
M	7385.67	15666.1
W	12288
W	19414.7
W	12661
W	16938
W	5651	13390.5

## Sheet: Summary  MRI signal
Joint ID	Group	Post contrast vs Pre contrast in % of distance half-peak to peak intensity point
3018	conditioned	57.67
3017	conditioned	60.33
3016	conditioned	55.55
3015	conditioned	58.82
3014	conditioned	66.67
3012	conditioned	69.41
3011	conditioned	57.14
3010	conditioned	61.09
3035	unconditioned	73.91
3034	unconditioned	61.16
3029	unconditioned	81.32
3028	unconditioned	92.63
3026	unconditioned	111.73
3025	unconditioned	86.99
3025x	unconditioned	77.33
3024	unconditioned	93.67
3023	unconditioned	94.53

## Sheet: 3018
pre	x	y	post contrast	x	y			Distance between peak and half peak point (mm)	in %	Max intensity
	0	31		0	0
	0.02918	30.094		0.02907	0		Pre	0.55447		110.813
	0.05837	29.318		0.05814	0		Post	0.31976	57.6695	51.98
	0.08755	28.813		0.08721	0
	0.11673	28.12		0.11628	0
	0.14591	27.471		0.14535	0			Post
	0.1751	26.338		0.17442	0
	0.20428	24.717		0.20349	0
	0.23346	23.754		0.23256	0.195
	0.26264	22.848		0.26163	0.9421
	0.29183	21.739		0.2907	1
	0.32101	20.413		0.31977	1
	0.35019	19.087		0.34884	0.8402
	0.37937	17.761		0.37791	0.1273
	0.40856	16.435		0.40698	0.0171
	0.43774	14.983		0.43605	0
	0.46692	14.275		0.46512	0.8384
	0.49611	13.71		0.49419	1
	0.52529	12.87		0.52326	1
	0.55447	12.029		0.55233	1
	0.58365	11.663		0.5814	1.798
	0.61284	11.388		0.61047	2
	0.64202	12.609		0.63953	2.7778
	0.6712	13.167		0.6686	3
	0.70038	13.652		0.69767	3			Pre
	0.72957	14.465		0.72674	3.7475
	0.75875	15.551		0.75581	3.2626
	0.78793	16.267		0.78488	3
	0.81711	17.446		0.81395	3
	0.8463	18.13		0.84302	2.5715
	0.87548	19.242		0.87209	2.1653
	0.90466	20.08		0.90116	1.7919
	0.93385	20.986		0.93023	1.2743
	0.96303	21.116		0.9593	0.3333
	0.99221	21.566		0.98837	0
	1.02139	21.29		1.01744	0
	1.05058	21.529		1.04651	0
	1.07976	21.449		1.07558	0
	1.10894	20.609		1.10465	0
	1.13812	19.609		1.13372	0
	1.16731	18.957		1.16279	0.596
	1.19649	17.63		1.19186	1.5859
	1.22567	16.304		1.22093	2.5758
	1.25485	15.051		1.25	3.5657
	1.28404	14.145		1.27907	4.5556
	1.31322	12.544		1.30814	5.5455
	1.3424	11.667		1.33721	6
	1.37158	11.181		1.36628	6.4616
	1.40077	10.522		1.39535	6.8678
	1.42995	9.46		1.42442	7.2908
	1.45913	8.725		1.45349	7.7092
	1.48832	8.239		1.48256	8.4848
	1.5175	7.754		1.51163	9.4747
	1.54668	7.266		1.5407	10.4646
	1.57586	6.147		1.56977	11.4545
	1.60505	5.413		1.59884	13.3333
	1.63423	5.348		1.62791	16.303
	1.66341	5.283		1.65698	19.1185
	1.69259	5.217		1.68605	22.0303
	1.72178	5.152		1.71512	25.1515
	1.75096	4.87		1.74419	28.6667
	1.78014	4.384		1.77326	32.7778
	1.80932	3.957		1.80233	36.7417
	1.83851	3.925		1.8314	40.2893
	1.86769	3.925		1.86047	43.8647
	1.89687	4.319		1.88953	46.3434
	1.92606	4.739		1.9186	47.6667
	1.95524	5.319		1.94767	49.3232
	1.98442	6.159		1.97674	50.5314
	2.0136	7		2.00581	51.8485
	2.04279	7.841		2.03488	51.9856
	2.07197	8.731		2.06395	50.5029
	2.10115	9.682		2.09302	48.5455
	2.13033	10.765		2.12209	46.7215
	2.15952	12.101		2.15116	45.2828
	2.1887	12.522		2.18023	42.7548
	2.21788	12.942		2.2093	39.303
	2.24706	13.362		2.23837	36.1852
	2.27625	13.272		2.26744	32.5069
	2.30543	13		2.29651	29.3939
	2.33461	12.536		2.32558	26.1344
	2.3638	11.63		2.35465	22.4545
	2.39298	10.725		2.38372	19.4848
	2.42216	9.819		2.41279	16.3535
	2.45134	8.887		2.44186	12.697
	2.48053	7.288		2.47093	10.8586
	2.50971	6.101		2.5	9.7374
	2.53889	5.196		2.52907	7.8788
	2.56807	4.3		2.55814	6.7778
	2.59726	4		2.58721	5
	2.62644	3.478		2.61628	5.0331
	2.65562	2.572		2.64535	5.2758
	2.6848	2		2.67442	6
	2.71399	2		2.70349	6
	2.74317	2		2.73256	6
	2.77235	2.004		2.76163	6
	2.80154	2		2.7907	6
	2.83072	2		2.81977	6
	2.8599	1.855		2.84884	6
	2.88908	1.128		2.87791	6
	2.91827	0.437		2.90698	5.0101
	2.94745	0.231		2.93605	4.0202
	2.97663	0		2.96512	3.5592
	3.00581	0		2.99419	3.0159
	3.035	0		3.02326	2.0505
	3.06418	0		3.05233	2
	3.09336	0		3.0814	2.9293
	3.12254	0		3.11047	3.9192
	3.15173	0		3.13953	4.3306
	3.18091	0.732		3.1686	5.4141
	3.21009	2.359		3.19767	7.4444
	3.23927	3.898		3.22674	9.5758
	3.26846	5.971		3.25581	11.7071
	3.29764	8.203		3.28488	13.8384
	3.32682	11.217		3.31395	15.9697
	3.35601	16		3.34302	18.101
	3.38519	20.116		3.37209	20.2323
	3.41437	25.069		3.40116	22.3636
	3.44355	30.014		3.43023	24.4949
	3.47274	34.964		3.4593	26.6263
	3.50192	40.215		3.48837	27.1818
	3.5311	45.717		3.51744	27.3333
	3.56028	50.812		3.54651	27.8803
	3.58947	56.048		3.57558	28.4821
	3.61865	61.71		3.60465	28.7879
	3.64783	66.435		3.63372	27.5093
	3.67702	70.603		3.66279	26.2975
	3.7062	75.522		3.69186	25.2828
	3.73538	79.565		3.72093	23.5859
	3.76456	83.793		3.75	22.303
	3.79375	87.809		3.77907	20.1475
	3.82293	91.036		3.80814	17.798
	3.85211	94.469		3.83721	15.6667
	3.88129	97.413		3.86628	13.5354
	3.91048	100.449		3.89535	11.404
	3.93966	103.587		3.92442	9.562
	3.96884	106.188		3.95349	7.9942
	3.99802	107.094		3.98256	6.4769
	4.02721	108		4.01163	4.843
	4.05639	109.851		4.0407	3.404
	4.08557	110.812		4.06977	3
	4.11475	110.813		4.09884	3
	4.14394	109.497		4.12791	3
	4.17312	107.942		4.15698	3
	4.2023	106.338		4.18605	3
	4.23149	104.377		4.21512	3
	4.26067	101.899		4.24419	3
	4.28985	98.609		4.27326	3
	4.31903	94.553		4.30233	3.5051
	4.34822	89.921		4.3314	4
	4.3774	85.44		4.36047	4
	4.40658	80.971		4.38953	3.5828
	4.43576	75.826		4.4186	3
	4.46495	69.87		4.44767	3
	4.49413	64.087		4.47674	3
	4.52331	58.319		4.50581	3
	4.55249	52.176		4.53488	3.1543
	4.58168	45.99		4.56395	3.2121
	4.61086	40.609		4.59302	3.0606
	4.64004	35.235		4.62209	3
	4.66923	29.87		4.65116	3
	4.69841	24.222		4.68023	3.2265
	4.72759	18.456		4.7093	3.4545
	4.75677	14.231		4.73837	3.303
	4.78596	11.004		4.76744	3.0995
	4.81514	8.094		4.79651	3
	4.84432	5.145		4.82558	2.5742
	4.8735	2.275		4.85465	2
	4.90269	0.323		4.88372	1.697
	4.93187	0		4.91279	1
	4.96105	0		4.94186	0.7172
	4.99023	0		4.97093	0
	5.01942	0		5	0
	5.0486	0		5.02907	0
	5.07778	0		5.05814	0
	5.10697	0		5.08721	0
	5.13615	0		5.11628	0
	5.16533	0		5.14535	0
	5.19451	0		5.17442	0
	5.2237	0		5.20349	0
	5.25288	0		5.23256	0
	5.28206	0		5.26163	0
	5.31124	0		5.2907	0
	5.34043	0		5.31977	0
	5.36961	0		5.34884	0
	5.39879	0		5.37791	0
	5.42797	0		5.40698	0
	5.45716	0		5.43605	0.0741
	5.48634	0		5.46512	0.5641
	5.51552	0		5.49419	0.9421
	5.5447	0		5.52326	0.195
	5.57389	0		5.55233	0
	5.60307	0		5.5814	0
	5.63225	0		5.61047	0
	5.66144	0		5.63953	0
	5.69062	0		5.6686	0
	5.7198	0		5.69767	0
	5.74898	0		5.72674	0
	5.77817	0		5.75581	0
	5.80735	0
	5.83653	0
	5.86571	0
	5.8949	0
	5.92408	0
	5.95326	0
	5.98244	0
	6.01163	0
	6.04081	0
	6.06999	0
	6.09918	0
	6.12836	0
	6.15754	0
	6.18672	0.13
	6.21591	1.457
	6.24509	1.991
	6.27427	3.109
	6.30345	3.924
	6.33264	4.761
	6.36182	5.798
	6.391	6.016
	6.42019	6.611
	6.44937	7.16
	6.47855	8
	6.50773	8
	6.53692	8
	6.5661	7.196
	6.59528	7
	6.62446	7
	6.65365	6.569
	6.68283	6
	6.71201	6
	6.74119	6
	6.77038	6
	6.79956	6
	6.82874	6
	6.85792	6.662
	6.88711	7.145
	6.91629	7.609
	6.94547	8.592
	6.97466	9.218
	7.00384	9.87
	7.03302	10.29
	7.0622	10.769
	7.09139	11.239
	7.12057	12.551
	7.14975	12.971
	7.17893	12.677
	7.20812	12.051
	7.2373	11.852
	7.26648	11.348
	7.29566	10.967
	7.32485	10.152
	7.35403	9.064
	7.38321	8.833
	7.4124	7.982
	7.44158	8
	7.47076	7.116
	7.49994	7
	7.52913	7
	7.55831	7
	7.58749	7
	7.61667	7
	7.64586	7.116
	7.67504	7.536
	7.70422	7.957
	7.7334	8.377
	7.76259	8.797
	7.79177	8.37
	7.82095	8.638
	7.85014	8.379
	7.87932	7.913
	7.9085	7.899
	7.93768	7.942
	7.96687	7.457
	7.99605	6.971
	8.02523	6.486
	8.05441	6

## Sheet: 3017
Pre	X	Y	Post	X	Y			Distance between peak and half peak point (mm)	in %	Max intensity
	0	15		0	18		Pre	0.4076		87
	0.04076	14.0092		0.04098	17		Post	0.24589	60.3263	40.84
	0.08152	13.0217		0.08197	16
	0.12228	12.0326		0.12295	15
	0.16304	11.6257		0.16393	15		Pre
	0.2038	11.0414		0.20491	14
	0.24456	11		0.2459	13
	0.28532	11.0652		0.28688	12
	0.32608	11.2174		0.32786	11
	0.36684	11.9383		0.36885	11
	0.4076	12		0.40983	10
	0.44835	12.5933		0.45081	10
	0.48911	12.9773		0.4918	9.6316
	0.52987	13		0.53278	9.6842
	0.57063	13.8677		0.57376	9.7368
	0.61139	14		0.61474	9.7895
	0.65215	14.8261		0.65573	9.8421
	0.69291	15.3367		0.69671	9.8947
	0.73367	15.8554		0.73769	9.9474
	0.77443	16.0862		0.77868	9
	0.81519	15.9565		0.81966	9
	0.85595	15.8043		0.86064	9
	0.89671	15.3875		0.90163	8
	0.93747	15		0.94261	7.2105		Post
	0.97823	13.9565		0.98359	7
	1.01899	13.3913		1.02457	6
	1.05975	12.3696		1.06556	6
	1.10051	11.0761		1.10654	6
	1.14127	9.7826		1.14752	5.4737
	1.18203	8.772		1.18851	5.5263
	1.22279	7.7609		1.22949	6
	1.26354	7.2826		1.27047	6
	1.3043	6.4783		1.31146	6
	1.34506	5.9783		1.35244	7
	1.38582	5.8261		1.39342	7
	1.42658	5.2564		1.4344	8
	1.46734	5		1.47539	8
	1.5081	4.6231		1.51637	8
	1.54886	4.0898		1.55735	8
	1.58962	4		1.59834	8
	1.63038	4		1.63932	7
	1.67114	3.4457		1.6803	7
	1.7119	3		1.72129	6
	1.75266	2.7105		1.76227	5
	1.79342	2.1456		1.80325	4.3158
	1.83418	2		1.84423	3.3684
	1.87494	1.5		1.88522	2.4211
	1.9157	1		1.9262	2
	1.95646	0.8544		1.96718	2
	1.99722	0.2895		2.00817	1
	2.03798	0		2.04915	1
	2.07874	0		2.09013	1.6842
	2.11949	0		2.13112	2
	2.16025	0		2.1721	2.7895
	2.20101	0		2.21308	3
	2.24177	0		2.25406	4
	2.28253	0		2.29505	5
	2.32329	0		2.33603	6
	2.36405	0		2.37701	7
	2.40481	0		2.418	7
	2.44557	0		2.45898	7.8421
	2.48633	0		2.49996	7
	2.52709	0.1843		2.54095	6
	2.56785	0.5981		2.58193	5.6842
	2.60861	1		2.62291	4
	2.64937	0.7065		2.66389	2
	2.69013	0		2.70488	1
	2.73089	0		2.74586	0
	2.77165	0		2.78684	0
	2.81241	0		2.82783	0
	2.85317	0		2.86881	0
	2.89393	0		2.90979	0
	2.93468	0.2174		2.95078	0
	2.97544	1.3152		2.99176	1
	3.0162	2.8478		3.03274	2
	3.05696	6.1522		3.07372	3
	3.09772	10.2609		3.11471	4
	3.13848	14.3696		3.15569	6
	3.17924	18.6503		3.19667	6.8947
	3.22	23.8696		3.23766	7.8421
	3.26076	29.9338		3.27864	8
	3.30152	35.6368		3.31962	8.7368
	3.34228	41.1304		3.36061	8
	3.38304	47.2174		3.40159	7
	3.4238	53.3043		3.44257	6
	3.46456	59.3202		3.48355	5
	3.50532	64.4726		3.52454	4.5263
	3.54608	70.2717		3.56552	4
	3.58684	75.1739		3.6065	4
	3.6276	79.0829		3.64749	7.6842
	3.66836	81.7458		3.68847	10.7368
	3.70912	84.0326		3.72945	14
	3.74988	87		3.77044	19.8421
	3.79063	86.0109		3.81142	25.8947
	3.83139	85.0217		3.8524	31
	3.87215	84.0326		3.89338	36
	3.91291	82.087		3.93437	37.9474
	3.95367	78.2174		3.97535	39
	3.99443	74.2609		4.01633	40.8421
	4.03519	70.2441		4.05732	38
	4.07595	64.5028		4.0983	34.7368
	4.11671	58.587		4.13928	31.6842
	4.15747	52.6522		4.18027	28.6316
	4.19823	47.0045		4.22125	26.5789
	4.23899	40.9565		4.26223	25
	4.27975	35.7096		4.30321	23
	4.32051	29.7826		4.3442	23
	4.36127	24.7691		4.38518	25
	4.40203	20.3365		4.42616	26
	4.44279	15.337		4.46715	27
	4.48355	11.8478		4.50813	28
	4.52431	8.7283		4.54911	29
	4.56507	5.6087		4.5901	30
	4.60583	2.4891		4.63108	30.0526
	4.64658	0.8913		4.67206	30
	4.68734	0.125		4.71304	28.8947
	4.7281	0		4.75403	28.6842
	4.76886	0		4.79501	27.6842
	4.80962	0		4.83599	26.5789
	4.85038	0		4.87698	25.4737
	4.89114	0		4.91796	24.6842
	4.9319	0		4.95894	24.6316
	4.97266	0		4.99993	24
	5.01342	0		5.04091	24.4737
	5.05418	0		5.08189	26.5263
	5.09494	0		5.12287	28.5789
	5.1357	0		5.16386	30.6316
	5.17646	0		5.20484	32.6842
	5.21722	0		5.24582	35.7368
	5.25798	0		5.28681	37.7895
	5.29874	0		5.32779	38.8421
	5.3395	0		5.36877	38
	5.38026	0		5.40976	37
	5.42102	0		5.45074	36
	5.46177	0		5.49172	31
	5.50253	0.2895		5.5327	26
	5.54329	0.8544		5.57369	21.8421
	5.58405	1		5.61467	17.7895
	5.62481	1		5.65565	14
	5.66557	1.5669		5.69664	11
	5.70633	2		5.73762	7.6316
	5.74709	2.2134		5.7786	7
	5.78785	2.6087		5.81959	7
	5.82861	2.4218		5.86057	6
	5.86937	2		5.90155	6
	5.91013	2.0376		5.94253	5.6316
	5.95089	1.6767		5.98352	5
	5.99165	0.9674		6.0245	4.7368
	6.03241	0.3176		6.06548	3
	6.07317	0		6.10647	2
	6.11393	0		6.14745	0.8947
	6.15469	0		6.18843	0
	6.19545	0		6.22942	0
	6.23621	0		6.2704	0
	6.27697	0.1418		6.31138	0
	6.31772	0.587		6.35236	1
	6.35848	1.0435		6.39335	2
	6.39924	1.8913		6.43433	3
	6.44	2.3573		6.47531	3.3158
	6.48076	3.4674		6.5163	4
	6.52152	4.3478		6.55728	4.4211
	6.56228	4.75		6.59826	5
	6.60304	5.7353		6.63925	5
	6.6438	6		6.68023	4
	6.68456	6.2079		6.72121	4
	6.72532	7.0224		6.76219	3
	6.76608	7.2609		6.80318	3
	6.80684	7.413		6.84416	2
	6.8476	7.5652		6.88514	1
	6.88836	7.7635		6.92613	0
	6.92912	8.1323		6.96711	0
	6.96988	9		7.00809	0
	7.01064	9		7.04908	0
	7.0514	9.0806		7.09006	0
	7.09216	9.6304		7.13104	0
	7.13292	10.3696		7.17202	0
	7.17367	10.3043		7.21301	0
	7.21443	11.0652		7.25399	0
	7.25519	10.8913		7.29497	1
	7.29595	11.5217		7.33596	1.5789
	7.33671	11.2344		7.37694	2.5263
	7.37747	11.4714		7.41792	3.4737
	7.41823	11.6238		7.45891	4
	7.45899	12.1522		7.49989	5
	7.49975	12		7.54087	6
				7.58185	7
				7.62284	8
				7.66382	9
				7.7048	9
				7.74579	10
				7.78677	11

## Sheet: 3016
Pre	X	Y	Post	X	Y			Distance between peak and half peak point (mm)	in %	Max intensity
	0	5		0	2		pre	0.63158		80.35
	0.03509	3.9355		0.03509	2		post	0.35087	55.5543	46.5
	0.07018	1.871		0.07018	2
	0.10526	0.8065		0.10526	2
	0.14035	0		0.14035	2
	0.17544	0		0.17544	2		Pre
	0.21053	0		0.21053	2
	0.24561	0		0.24561	2
	0.2807	0		0.2807	2
	0.31579	0		0.31579	2.6471
	0.35088	0		0.35088	2.5646
	0.38596	0		0.38596	2.9391
	0.42105	0		0.42105	3
	0.45614	0		0.45614	3.1173
	0.49123	0		0.49123	2.9904
	0.52632	0		0.52632	2.8469
	0.5614	0		0.5614	2.7033
	0.59649	0		0.59649	2.5598
	0.63158	0.8387		0.63158	2.0717
	0.66667	1.7742		0.66667	1.405
	0.70175	1.7097		0.70175	1.1292
	0.73684	1.6452		0.73684	0.9885
	0.77193	2		0.77193	0.1773		Post
	0.80702	2.5161		0.80702	0
	0.84211	2.4516		0.84211	0
	0.87719	2.3871		0.87719	0
	0.91228	1.3226		0.91228	0
	0.94737	1.2581		0.94737	0
	0.98246	1.1935		0.98246	0
	1.01754	1.129		1.01754	0
	1.05263	1.0645		1.05263	0
	1.08772	2		1.08772	0
	1.12281	1.9355		1.12281	0
	1.15789	2		1.15789	0
	1.19298	2.8065		1.19298	0
	1.22807	3		1.22807	0.0239
	1.26316	3.6774		1.26316	0.1675
	1.29825	4		1.29825	0.311
	1.33333	4		1.33333	0.1653
	1.36842	4.5161		1.36842	0
	1.40351	5		1.40351	0
	1.4386	4.6452		1.4386	0
	1.47368	4.7097		1.47368	0
	1.50877	4.7742		1.50877	0
	1.54386	4.8387		1.54386	0
	1.57895	4.9032		1.57895	0
	1.61404	4		1.61404	0
	1.64912	4.0323		1.64912	0
	1.68421	4		1.68421	0
	1.7193	4		1.7193	0.5133
	1.75439	3.2258		1.75439	0.823
	1.78947	3.2903		1.78947	0.8435
	1.82456	3.3548		1.82456	1
	1.85965	4		1.85965	1.1934
	1.89474	4		1.89474	1.2488
	1.92982	5		1.92982	1.1053
	1.96491	5		1.96491	1
	2	6		2	1
	2.03509	7		2.03509	1
	2.07018	8		2.07018	0.5646
	2.10526	9		2.10526	0
	2.14035	9		2.14035	0
	2.17544	9		2.17544	0
	2.21053	9		2.21053	0
	2.24561	9		2.24561	0
	2.2807	9		2.2807	0
	2.31579	8.7419		2.31579	0
	2.35088	8		2.35088	0
	2.38596	8		2.38596	0.3493
	2.42105	7.5484		2.42105	1.3397
	2.45614	7		2.45614	2.6761
	2.49123	7		2.49123	5.1531
	2.52632	7		2.52632	8.2679
	2.5614	7		2.5614	11.3828
	2.59649	8.7742		2.59649	14.6079
	2.63158	9.8387		2.63158	18.063
	2.66667	10		2.66667	22
	2.70175	12		2.70175	26.1053
	2.73684	15		2.73684	30.1608
	2.77193	17.0968		2.77193	33.815
	2.80702	19.1613		2.80702	37.1866
	2.84211	22.2258		2.84211	40.3014
	2.87719	26.2903		2.87719	43.2504
	2.91228	30.3548		2.91228	45.188
	2.94737	34		2.94737	46
	2.98246	38		2.98246	46.1491
	3.01754	41		3.01754	46.5395
	3.05263	45		3.05263	45.7508
	3.08772	48.3226		3.08772	44.0526
	3.12281	52		3.12281	41.9282
	3.15789	54.1936		3.15789	39.8038
	3.19298	57.129		3.19298	37.6794
	3.22807	60.0645		3.22807	35.555
	3.26316	63		3.26316	33.359
	3.29825	65.9355		3.29825	30.799
	3.33333	67.871		3.33333	28.9091
	3.36842	70.8064		3.36842	27.8552
	3.40351	72.7419		3.40351	25.9993
	3.4386	74.6774		3.4386	24.8128
	3.47368	76.6129		3.47368	22.8947
	3.50877	78		3.50877	20.9139
	3.54386	79.4839		3.54386	18.933
	3.57895	79.4194		3.57895	16.9522
	3.61404	80.3548		3.61404	14.9713
	3.64912	80.2903		3.64912	12.9904
	3.68421	80.2258		3.68421	11.0096
	3.7193	79		3.7193	9.0287
	3.75439	77.0968		3.75439	7.0478
	3.78947	75.0323		3.78947	7
	3.82456	73.9677		3.82456	7
	3.85965	69.9032		3.85965	7
	3.89474	66		3.89474	7
	3.92982	62.7742		3.92982	8.7854
	3.96491	59		3.96491	9.9008
	4	54.6452		4	11.8182
	4.03509	50		4.03509	13.799
	4.07018	45		4.07018	16.6699
	4.10526	40		4.10526	18.9419
	4.14035	35		4.14035	21.6205
	4.17544	31		4.17544	24.5837
	4.21053	26		4.21053	26.7034
	4.24561	21.8065		4.24561	28.6842
	4.2807	18		4.2807	30.6651
	4.31579	14.9355		4.31579	32.6459
	4.35088	11		4.35088	33.8134
	4.38596	8		4.38596	34
	4.42105	6		4.42105	34
	4.45614	4.1935		4.45614	34.1802
	4.49123	3		4.49123	33.3088
	4.52632	2		4.52632	31.4689
	4.5614	1		4.5614	29.488
	4.59649	1		4.59649	28.1072
	4.63158	1		4.63158	25.7756
	4.66667	1.4194		4.66667	22.8182
	4.70175	2		4.70175	20.0152
	4.73684	3		4.73684	17.6941
	4.77193	4.2258		4.77193	14.9043
	4.80702	5.1613		4.80702	12.3912
	4.84211	7		4.84211	9.9004
	4.87719	8		4.87719	7.6282
	4.91228	8		4.91228	5.6794
	4.94737	9		4.94737	3.8542
	4.98246	9.8387		4.98246	2.4962
	5.01754	10		5.01754	1.3684
	5.05263	10		5.05263	0.378
	5.08772	10		5.08772	0
	5.12281	9.4194		5.12281	0
	5.15789	9		5.15789	0
	5.19298	8		5.19298	0
	5.22807	7		5.22807	0
	5.26316	6		5.26316	0
	5.29825	5.7419		5.29825	0
	5.33333	5		5.33333	0
	5.36842	4		5.36842	0
	5.40351	3.9355		5.40351	0
	5.4386	3		5.4386	0
	5.47368	3		5.47368	0
	5.50877	3		5.50877	0
	5.54386	3		5.54386	0
	5.57895	4		5.57895	0
	5.61404	4		5.61404	0
	5.64912	4		5.64912	0
	5.68421	5		5.68421	0
	5.7193	5		5.7193	0
	5.75439	5.4194		5.75439	0
	5.78947	6		5.78947	0
	5.82456	6		5.82456	0
	5.85965	6		5.85965	0
	5.89474	6		5.89474	0
	5.92982	5		5.92982	0
	5.96491	5		5.96491	0
	6	5		6	0
	6.03509	4		6.03509	0
	6.07018	3		6.07018	0
	6.10526	3		6.10526	0
	6.14035	3		6.14035	0
	6.17544	2		6.17544	0.2327
	6.21053	2		6.21053	0.7178
	6.24561	2		6.24561	1
	6.2807	2		6.2807	1
	6.31579	2.6129		6.31579	1
	6.35088	3		6.35088	1
	6.38596	4		6.38596	0.9077
	6.42105	4.8065		6.42105	1
	6.45614	6		6.45614	1
	6.49123	7		6.49123	1
	6.52632	8		6.52632	1
				6.5614	1
				6.59649	1
				6.63158	0.8708
				6.66667	0.7273
				6.70175	0.4832
				6.73684	0
				6.77193	0
				6.80702	0
				6.84211	0
				6.87719	0
				6.91228	0
				6.94737	0
				6.98246	0
				7.01754	0
				7.05263	0.0114
				7.08772	0.0714
				7.12281	1
				7.15789	1.0478
				7.19298	2
				7.22807	2
				7.26316	2.0055
				7.29825	2.1517
				7.33333	3

## Sheet: 3015
Pre	x	y	Post	x	y			Distance between peak and half peak point (mm)	in %	Max intensity
	0	11		0	4.2222		Pre	0.54661		90
	0.03215	10.0089		0.03215	4.639		Post	0.32154	58.8244	49.93
	0.06431	9.0179		0.06431	4.7399
	0.09646	8.0268		0.09646	5.1923
	0.12861	7.0357		0.12861	5.556
	0.16077	6.0446		0.16077	5.5283
	0.19292	5.8648		0.19292	5.5006
	0.22508	5.0625		0.22508	5.473
	0.25723	5.1429		0.25723	5.4453
	0.28938	5.2857		0.28938	5.0956
	0.32154	5.4286		0.32154	4.2649			Pre
	0.35369	5.5714		0.35369	3.7962
	0.38584	5.7143		0.38584	3.2281
	0.418	5.8571		0.418	2.7803
	0.45015	6		0.45015	2.1911
	0.48231	6.1429		0.48231	1.6855
	0.51446	6.2857		0.51446	0.6868
	0.54661	6.4286		0.54661	0
	0.57877	6.0918		0.57877	0
	0.61092	5.1696		0.61092	0
	0.64307	4.8827		0.64307	0
	0.67523	4.1875		0.67523	0
	0.70738	3.3112		0.70738	0
	0.73953	3.0587		0.73953	0
	0.77169	2.2143		0.77169	0
	0.80384	1.2232		0.80384	0
	0.836	1		0.836	0
	0.86815	0.3495		0.86815	0
	0.9003	2.274e-13		0.9003	0
	0.93246	0		0.93246	0			Post
	0.96461	0		0.96461	0
	0.99676	0		0.99676	0.0563
	1.02892	0		1.02892	0.4478
	1.06107	0		1.06107	1.0719
	1.09323	0		1.09323	1.4851
	1.12538	0.6875		1.12538	2.0873
	1.15753	1		1.15753	2.3296
	1.18969	1		1.18969	2.2548
	1.22184	1		1.22184	2
	1.25399	0.7207		1.25399	2
	1.28615	0.7143		1.28615	2
	1.3183	0.3138		1.3183	1.7182
	1.35045	0		1.35045	1
	1.38261	0.0548		1.38261	0.7208
	1.41476	0		1.41476	0
	1.44692	0		1.44692	0
	1.47907	0		1.47907	0
	1.51122	0		1.51122	0
	1.54338	0		1.54338	0
	1.57553	0		1.57553	0
	1.60768	0		1.60768	0
	1.63984	0		1.63984	0.0687
	1.67199	0		1.67199	0.4346
	1.70414	0		1.70414	1.0533
	1.7363	0		1.7363	1.392
	1.76845	0		1.76845	2
	1.80061	0		1.80061	2.2629
	1.83276	0		1.83276	3
	1.86491	0		1.86491	3.2443
	1.89707	0		1.89707	3.9748
	1.92922	0		1.92922	4.2562
	1.96137	0		1.96137	5.0055
	1.99353	0		1.99353	5.0491
	2.02568	0		2.02568	4.8226
	2.05784	0		2.05784	4.078
	2.08999	0		2.08999	3.7817
	2.12214	0		2.12214	3.1198
	2.1543	0		2.1543	2.7976
	2.18645	0		2.18645	2.1618
	2.2186	0		2.2186	1.7535
	2.25076	0		2.25076	1
	2.28291	0		2.28291	1.1713
	2.31506	0		2.31506	2.1597
	2.34722	0		2.34722	4.1296
	2.37937	0		2.37937	6.0994
	2.41153	0		2.41153	8.0692
	2.44368	0		2.44368	10.7522
	2.47583	0		2.47583	15.4818
	2.50799	0		2.50799	19.6843
	2.54014	0.2946		2.54014	24.4164
	2.57229	1.5714		2.57229	28.3836
	2.60445	3.7117		2.60445	32.3509
	2.6366	6.25		2.6366	36.3182
	2.66876	8.6339		2.66876	40.2855
	2.70091	12.25		2.70091	44.1749
	2.73306	16.9987		2.73306	47.0712
	2.76522	21.4464		2.76522	47.512
	2.79737	26.6722		2.79737	48.483
	2.82952	32.1939		2.82952	49.4541
	2.86168	37.7411		2.86168	49.9373
	2.89383	42.8393		2.89383	48.3396
	2.92598	47.9375		2.92598	45.5623
	2.95814	53.0357		2.95814	43.3472
	2.99029	58.1339		2.99029	40.3509
	3.02245	63.0714		3.02245	37.1396
	3.0546	67.1786		3.0546	32.9308
	3.08675	71.2857		3.08675	28.1497
	3.11891	75.412		3.11891	24.1547
	3.15106	79.375		3.15106	20.3698
	3.18321	82.0893		3.18321	17.5824
	3.21537	83.852		3.21537	15.3774
	3.24752	85.1543		3.24752	12.5874
	3.27968	86.5689		3.27968	10.5899
	3.31183	88.023		3.31183	9
	3.34398	88.2041		3.34398	9
	3.37614	89		3.37614	9.0481
	3.40829	89.0536		3.40829	9.4133
	3.44044	90		3.44044	10
	3.4726	90		3.4726	10
	3.50475	90		3.50475	10
	3.5369	90		3.5369	10
	3.56906	90		3.56906	9.8847
	3.60121	90		3.60121	9.157
	3.63337	90		3.63337	7.8088
	3.66552	89.0179		3.66552	6.8101
	3.69767	88.4439		3.69767	5.8113
	3.72983	88.0204		3.72983	4.6252
	3.76198	87.0446		3.76198	2.8138
	3.79413	85.9184		3.79413	1.8151
	3.82629	84.125		3.82629	0.8164
	3.85844	82.1531		3.85844	0
	3.89059	79.898		3.89059	0
	3.92275	77.2296		3.92275	0
	3.9549	73.3929		3.9549	0
	3.98706	68.7908		3.98706	0
	4.01921	63.7232		4.01921	0
	4.05136	58.625		4.05136	0
	4.08352	53.5268		4.08352	0.1736
	4.11567	47.5714		4.11567	1.1723
	4.14782	41.4821		4.14782	2.1711
	4.17998	35.0332		4.17998	3.1698
	4.21213	28.4247		4.21213	4.3371
	4.24429	22.2143		4.24429	6.1673
	4.27644	16.9375		4.27644	7.166
	4.30859	11.9821		4.30859	8
	4.34075	7.8214		4.34075	8
	4.3729	3.4082		4.3729	7.8377
	4.40505	1.0179		4.40505	7
	4.43721	0.1658		4.43721	6.8646
	4.46936	0		4.46936	6.1514
	4.50151	0		4.50151	5.8428
	4.53367	0		4.53367	4.8807
	4.56582	0.2092		4.56582	4.2629
	4.59798	1.5651		4.59798	4.5975
	4.63013	2.7143		4.63013	6.7748
	4.66228	3.9069		4.66228	9.7987
	4.69444	4.8393		4.69444	12.673
	4.72659	5.6875		4.72659	14.995
	4.75874	5.9541		4.75874	19.1648
	4.7909	6		4.7909	24.2655
	4.82305	6		4.82305	29.7233
	4.85521	5.6276		4.85521	34.647
	4.88736	5.102		4.88736	38.966
	4.91951	4.4566		4.91951	42.0509
	4.95167	4		4.95167	45.4189
	4.98382	3.3839		4.98382	48.4151
	5.01597	3		5.01597	51
	5.04813	3		5.04813	50.8642
	5.08028	3.3367		5.08028	49.8654
	5.11243	3.8801		5.11243	48.8667
	5.14459	4		5.14459	47.7358
	5.17674	4		5.17674	45.3736
	5.2089	4.6173		5.2089	40.6416
	5.24105	5		5.24105	36.4868
	5.2732	5.2296		5.2732	32.3811
	5.30536	5.7972		5.30536	27.4717
	5.33751	6		5.33751	22.5658
	5.36966	5.9273		5.36966	18.3836
	5.40182	5.5		5.40182	13.3899
	5.43397	5		5.43397	8.517
	5.46613	4.8622		5.46613	4.761
	5.49828	4.301		5.49828	2.7713
	5.53043	3.5357		5.53043	0.9652
	5.56259	2.6747		5.56259	0
	5.59474	1.6964		5.59474	0
	5.62689	1		5.62689	0
	5.65905	0.4898		5.65905	0.0891
	5.6912	0		5.6912	0.8792
	5.72335	0		5.72335	1.8503
	5.75551	0		5.75551	2.7442
	5.78766	0		5.78766	3.1069
	5.81982	0		5.81982	4.0695
	5.85197	2.217e-12		5.85197	4.6688
	5.88412	0.3138		5.88412	4.959
	5.91628	0.8163		5.91628	4.5163
	5.94843	1.199		5.94843	3.8994
	5.98058	1.6224		5.98058	2.9006
	6.01274	2		6.01274	1.9019
	6.04489	2		6.04489	1
	6.07704	2.3125		6.07704	0.9044
	6.1092	3		6.1092	0
	6.14135	3		6.14135	0
	6.17351	3.1224		6.17351	0
	6.20566	3.5714		6.20566	0
	6.23781	3.7143		6.23781	0
	6.26997	3.8571		6.26997	0
	6.30212	3.75		6.30212	0
	6.33427	3.1429		6.33427	0
	6.36643	3.0536		6.36643	0.0685
	6.39858	2.301		6.39858	0.8535
	6.43074	1.9286		6.43074	1.071
	6.46289	1.2819		6.46289	1.9761
	6.49504	0.6888		6.49504	2.9294
	6.5272	0		6.5272	3.078
	6.55935	0.1429		6.55935	4.0767
	6.5915	0.2857		6.5915	5
	6.62366	0.4286		6.62366	5
	6.65581	0.5714		6.65581	5
	6.68796	0.8163		6.68796	5
	6.72012	1.8482		6.72012	5
	6.75227	3.125		6.75227	4.99
	6.78443	4.5179		6.78443	4.7715
	6.81658	6.7551		6.81658	3.9333
	6.84873	8.5689		6.84873	3
	6.88089	10.1429		6.88089	2.9358
	6.91304	10.4286		6.91304	2
	6.94519	10.7143		6.94519	1.9384
	6.97735	11		6.97735	1
	7.0095	11.0969		7.0095	0.9409
	7.04166	10.5268		7.04166	0
	7.07381	9.8214		7.07381	0
	7.10596	9.1008		7.10596	0
	7.13812	7.6964		7.13812	0
	7.17027	6.8584		7.17027	0
	7.20242	7		7.20242	0
				7.23458	0
				7.26673	0
				7.29888	0
				7.33104	0
				7.36319	0
				7.39535	0
				7.4275	0
				7.45965	0
				7.49181	0
				7.52396	0
				7.55611	0
				7.58827	0
				7.62042	0
				7.65258	0
				7.68473	0
				7.71688	0
				7.74904	0
				7.78119	0
				7.81334	0
				7.8455	0
				7.87765	0.0028
				7.9098	0.1614
				7.94196	1
				7.97411	1.0214
				8.00627	2
				8.03842	2.0189
				8.07057	3
				8.10273	3
				8.13488	3
				8.16703	3
				8.19919	3
				8.23134	3
				8.26349	3
				8.29565	3
				8.3278	3
				8.35996	3
				8.39211	3
				8.42426	3
				8.45642	3
				8.48857	3
				8.52072	3

## Sheet: 3014
Pre	x	y	Post	x	y			Distance between peak and half peak point (mm)	in %	Max intensity
	0	20		0	10		Pre	0.41095		97
	0.0274	21.65		0.0274	10		Post	0.27397	66.6675	45
	0.05479	22.3583		0.05479	10
	0.08219	23.0374		0.08219	10		post
	0.10959	23.7165		0.10959	10
	0.13699	24.3956		0.13699	10.1613
	0.16438	25.0748		0.16438	10.1935
	0.19178	25.7271		0.19178	11
	0.21918	25.9213		0.21918	11
	0.24657	26.3029		0.24657	10.2903
	0.27397	26.6745		0.27397	10.3226
	0.30137	27.5079		0.30137	10.3548
	0.32877	27.6355		0.32877	10.3871
	0.35616	27.187		0.35616	10
	0.38356	27		0.38356	10
	0.41096	27		0.41096	9
	0.43835	26.8289		0.43835	9
	0.46575	26.1609		0.46575	8
	0.49315	26		0.49315	8
	0.52055	25.7695		0.52055	7		Pre
	0.54794	25		0.54794	6
	0.57534	24.8505		0.57534	6
	0.60274	24		0.60274	5
	0.63013	23.9622		0.63013	4
	0.65753	23.7085		0.65753	4
	0.68493	23.0217		0.68493	3
	0.71233	23.0153		0.71233	2
	0.73972	22.6103		0.73972	2
	0.76712	22.1139		0.76712	1
	0.79452	22.0228		0.79452	1
	0.82191	21.5378		0.82191	1
	0.84931	21.1767		0.84931	1
	0.87671	20.9803		0.87671	0
	0.90411	20.5039		0.90411	0
	0.9315	20.5327		0.9315	0
	0.9589	20.2305		0.9589	0
	0.9863	20.0428		0.9863	0
	1.01369	19.6859		1.01369	0
	1.04109	19.6542		1.04109	1
	1.06849	19.514		1.06849	1
	1.09589	19.215		1.09589	1
	1.12328	19.1558		1.12328	1
	1.15068	18.7757		1.15068	2
	1.17808	18.7559		1.17808	2
	1.20547	18.3364		1.20547	3
	1.23287	18.4393		1.23287	3
	1.26027	17.8972		1.26027	4
	1.28767	18.081		1.28767	4
	1.31506	17.4579		1.31506	5
	1.34246	17.7383		1.34246	5.4194
	1.36986	18.0187		1.36986	6
	1.39726	17.3645		1.39726	6.3548
	1.42465	17.5794		1.42465	7
	1.45205	17.1259		1.45205	7.2903
	1.47945	17.1402		1.47945	8
	1.50684	17.0956		1.50684	8
	1.53424	16.7811		1.53424	8
	1.56164	16.3026		1.56164	8
	1.58904	16.2617		1.58904	8
	1.61643	16.2111		1.61643	8
	1.64383	15.8988		1.64383	8
	1.67123	15.5248		1.67123	8
	1.69862	15.1958		1.69862	7
	1.72602	15		1.72602	7
	1.75342	14.5919		1.75342	7
	1.78082	14.1418		1.78082	6.0968
	1.80821	13.6729		1.80821	6
	1.83561	13		1.83561	6
	1.86301	12.7046		1.86301	5.1935
	1.8904	11.9289		1.8904	5
	1.9178	11.3738		1.9178	5
	1.9452	10.9688		1.9452	5
	1.9726	10		1.9726	4.3226
	1.99999	10		1.99999	4.3548
	2.02739	10		2.02739	4
	2.05479	9.973		2.05479	4
	2.08218	9.0539		2.08218	3.4516
	2.10958	9		2.10958	3
	2.13698	9		2.13698	2.5161
	2.16438	8.8505		2.16438	2
	2.19177	8.5701		2.19177	2
	2.21917	8.2897		2.21917	1
	2.24657	8.0093		2.24657	1
	2.27396	7.729		2.27396	0
	2.30136	7.4486		2.30136	0
	2.32876	7.262		2.32876	0
	2.35616	7.405		2.35616	0
	2.38355	8.0841		2.38355	0
	2.41095	8.4698		2.41095	0
	2.43835	8.4891		2.43835	0
	2.46574	8.8879		2.46574	0
	2.49314	9.4483		2.49314	0
	2.52054	10.5361		2.52054	0
	2.54794	11.0841		2.54794	0
	2.57533	11.5515		2.57533	0
	2.60273	12.5728		2.60273	0
	2.63013	13.2804		2.63013	1
	2.65752	13.933		2.65752	1
	2.68492	15.0927		2.68492	1
	2.71232	16.2266		2.71232	2
	2.73972	16.9109		2.73972	2
	2.76711	18.2125		2.76711	3
	2.79451	18.3236		2.79451	3
	2.82191	18.9502		2.82191	4
	2.8493	18.8075		2.8493	4
	2.8767	18.5607		2.8767	5
	2.9041	18.9875		2.9041	4
	2.9315	19		2.9315	4
	2.95889	18.0935		2.95889	3
	2.98629	17.182		2.98629	3
	3.01369	16.5414		3.01369	2
	3.04108	15.4351		3.04108	2
	3.06848	14.8135		3.06848	1
	3.09588	13.7595		3.09588	1
	3.12328	12.248		3.12328	0
	3.15067	10.5741		3.15067	0
	3.17807	9.0304		3.17807	0
	3.20547	7.528		3.20547	1
	3.23286	5.7788		3.23286	2
	3.26026	4.7535		3.26026	3
	3.28766	3.215		3.28766	4.871
	3.31506	1.9676		3.31506	6
	3.34245	0.9408		3.34245	9
	3.36985	0		3.36985	12
	3.39725	0		3.39725	15
	3.42464	0		3.42464	18.0323
	3.45204	0		3.45204	21.0645
	3.47944	0		3.47944	24.0968
	3.50684	0		3.50684	27.129
	3.53423	0		3.53423	30.1613
	3.56163	0		3.56163	33.1936
	3.58903	0		3.58903	37
	3.61642	0		3.61642	39
	3.64382	0		3.64382	40.2903
	3.67122	0.3268		3.67122	42
	3.69862	0.9301		3.69862	43.3548
	3.72601	1.1308		3.72601	45
	3.75341	1.6772		3.75341	45
	3.78081	2		3.78081	44
	3.8082	2.3603		3.8082	43
	3.8356	3		3.8356	42
	3.863	2.8646		3.863	41
	3.8904	2.6104		3.8904	40
	3.91779	2		3.91779	37.6129
	3.94519	1.8318		3.94519	35
	3.97259	1		3.97259	32.6774
	3.99998	0.9128		3.99998	30
	4.02738	0		4.02738	27.7419
	4.05478	0		4.05478	26.7742
	4.08218	0		4.08218	25
	4.10957	0		4.10957	24
	4.13697	0		4.13697	23
	4.16437	0		4.16437	22
	4.19177	0		4.19177	23
	4.21916	0		4.21916	23.0323
	4.24656	0		4.24656	24
	4.27396	0		4.27396	24.9677
	4.30135	0		4.30135	25.9355
	4.32875	0		4.32875	24.9032
	4.35615	0		4.35615	23
	4.38355	0		4.38355	21.8387
	4.41094	0		4.41094	20
	4.43834	0.2545		4.43834	18.7742
	4.46574	0.1798		4.46574	16.7419
	4.49313	0		4.49313	13.7097
	4.52053	0		4.52053	11
	4.54793	0		4.54793	8
	4.57533	0		4.57533	4.3871
	4.60272	0		4.60272	2.4194
	4.63012	0		4.63012	3.4516
	4.65752	0		4.65752	4.4839
	4.68491	0		4.68491	5.5161
	4.71231	0		4.71231	6.0968
	4.73971	0		4.73971	7.1613
	4.76711	0		4.76711	11.2258
	4.7945	0		4.7945	16.2903
	4.8219	0		4.8219	20.3548
	4.8493	0		4.8493	24.4194
	4.87669	1.5826		4.87669	29.4839
	4.90409	3.6885		4.90409	31.7742
	4.93149	6.5981		4.93149	34.6129
	4.95889	10.5958		4.95889	36.8387
	4.98628	15.1745		4.98628	39.7419
	5.01368	20.0707		5.01368	41.9032
	5.04108	24.516		5.04108	42
	5.06847	29.4081		5.06847	40.9677
	5.09587	34.486		5.09587	39
	5.12327	39.9907		5.12327	38
	5.15067	45.6417		5.15067	37
	5.17806	50.7196		5.17806	35
	5.20546	56.0201		5.20546	32
	5.23286	61.2052		5.23286	29
	5.26025	65.7667		5.26025	27
	5.28765	70.0312		5.28765	24
	5.31505	74.9657		5.31505	21.7419
	5.34245	79.0841		5.34245	19
	5.36984	83.1431		5.36984	16.6774
	5.39724	86.294		5.39724	14.6452
	5.42464	88.9535		5.42464	12
	5.45203	90.8816		5.45203	9.5806
	5.47943	92.8081		5.47943	8.5484
	5.50683	94.7196		5.50683	7.5161
	5.53423	96.6386		5.53423	6.4839
	5.56162	97		5.56162	5.4516
	5.58902	97		5.58902	4
	5.61642	97		5.61642	4
	5.64381	96.5024		5.64381	4
	5.67121	96		5.67121	4
	5.69861	95.4237		5.69861	4
	5.72601	94.1437		5.72601	4
	5.7534	92.1308		5.7534	4
	5.7808	90.4729		5.7808	4
	5.8082	88.7321		5.8082	4
	5.83559	86.5327		5.83559	4
	5.86299	84.6667		5.86299	4
	5.89039	83.2161		5.89039	4
	5.91779	81.6062		5.91779	3
	5.94518	79.7352		5.94518	2
	5.97258	77.7072		5.97258	1.0323
	5.99998	76.4673		5.99998	1
	6.02737	75.2274		6.02737	0
	6.05477	73.9875		6.05477	0
	6.08217	72.7477		6.08217	0
	6.10957	71.5078		6.10957	0
	6.13696	70.4501		6.13696	0
	6.16436	69.9159		6.16436	0
	6.19176	69.6355		6.19176	0
	6.21915	70.162		6.21915	0
	6.24655	70.0748		6.24655	0
	6.27395	69.7944		6.27395	0
	6.30135	69.514		6.30135	0
	6.32874	69.8785		6.32874	0
	6.35614	70.5294		6.35614	0
	6.38354	70.5302		6.38354	0
	6.41093	70.9159		6.41093	0
	6.43833	71.1122		6.43833	0
	6.46573	71.1997		6.46573	0
	6.49313	71.2831		6.49313	0
	6.52052	71.369		6.52052	0
	6.54792	71.3085		6.54792	0
	6.57532	71.5018		6.57532	0
	6.60272	71.533		6.60272	0
	6.63011	71.4686		6.63011	0
	6.65751	71.7591		6.65751	0
	6.68491	71.5888		6.68491	0
	6.7123	71.3863		6.7123	0
	6.7397	72.028		6.7397	0
	6.7671	71.7477		6.7671	0
	6.7945	72.4237		6.7945	0
	6.82189	72.1869		6.82189	0
	6.84929	72.7819		6.84929	0
	6.87669	73.4611		6.87669	0
	6.90408	73.3458		6.90408	0
	6.93148	73.8193		6.93148	0
	6.95888	74.4984		6.95888	0
	6.98628	75.5109		6.98628	0
	7.01367	76.6324		7.01367	0
	7.04107	77.5358		7.04107	0
	7.06847	78.215		7.06847	0
	7.09586	78.6983		7.09586	0
	7.12326	79.4704		7.12326	0
	7.15066	79.8988		7.15066	0
	7.17806	80.2111		7.17806	0
	7.20545	80.5193		7.20545	0
	7.23285	80.6916		7.23285	0
	7.26025	79.7321		7.26025	0
	7.28764	78.7726		7.28764	0
	7.31504	77.8393		7.31504	0
	7.34244	76.8536		7.34244	0
	7.36984	75.7882		7.36984	0
	7.39723	73.8037		7.39723	0
	7.42463	70.9252		7.42463	0
	7.45203	68.3084		7.45203	0
	7.47942	66.1425		7.47942	0
	7.50682	63.2897		7.50682	0
	7.53422	60.4999		7.53422	0.129
	7.56162	56.7783		7.56162	1
	7.58901	52.8723		7.58901	1
	7.61641	48.9927		7.61641	1
	7.64381	45.4206		7.64381	1
	7.6712	41.8629		7.6712	1
	7.6986	37.6854		7.6986	1
	7.726	33.7477		7.726	1
	7.7534	30.19		7.7534	1
	7.78079	26.134		7.78079	1
	7.80819	22.0748		7.80819	1
	7.83559	18.5171		7.83559	1
	7.86298	15.5373		7.86298	0
	7.89038	12.9907		7.89038	0
	7.91778	10.1402		7.91778	0
	7.94518	7.7187		7.94518	0
	7.97257	5.4817		7.97257	0
	7.99997	3.5431		7.99997	0
	8.02737	2.0156		8.02737	0
	8.05476	1.3364		8.05476	0
	8.08216	0.6727		8.08216	0
	8.10956	0		8.10956	0
	8.13696	0		8.13696	0
	8.16435	0		8.16435	0
	8.19175	0		8.19175	0.3548
	8.21915	0		8.21915	1
	8.24654	0		8.24654	1
	8.27394	0		8.27394	2
	8.30134	0		8.30134	2
	8.32874	0.7613		8.32874	2
	8.35613	1		8.35613	2
	8.38353	1.6075		8.38353	2
	8.41093	2		8.41093	2
	8.43832	2		8.43832	2
	8.46572	2.1771		8.46572	2
	8.49312	2.4921		8.49312	2
	8.52052	3
	8.54791	3
	8.57531	3.0787
	8.60271	3
	8.63011	3
	8.6575	3
	8.6849	3
	8.7123	3
	8.73969	3
	8.76709	2.9595
	8.79449	2

## Sheet: 3012
Pre	x	y	Post	x	y	after		Distance between peak and half peak point (mm)	in %	Max intensity
	0	7		0	7		Pre	0.49632		85
	0.02757	7		0.0265	7.9533		Post	0.34451	69.4129	83.03
	0.05515	6.0118		0.053	8
	0.08272	6		0.0795	8
	0.11029	5.4858		0.106	7.8131		Post
	0.13787	5.0175		0.13251	7
	0.16544	5		0.15901	7
	0.19301	4.8355		0.18551	7
	0.22059	4.0448		0.21201	7
	0.24816	4.0035		0.23851	6
	0.27573	4.1726		0.26501	6
	0.30331	4.9546		0.29151	5
	0.33088	5		0.31801	5
	0.35845	5		0.34451	4
	0.38603	5.6024		0.37102	4
	0.4136	5.98		0.39752	3
	0.44117	6.9053		0.42402	3
	0.46875	7.8994		0.45052	2.2056
	0.49632	8		0.47702	2
	0.52389	8.8876		0.50352	2
	0.55147	9.3234		0.53002	1		Pre
	0.57904	9.936		0.55652	1
	0.60661	10		0.58302	1
	0.63419	10		0.60953	0.9252
	0.66176	10		0.63603	0
	0.68933	10		0.66253	0
	0.71691	10		0.68903	0
	0.74448	9.1598		0.71553	0
	0.77205	9		0.74203	0
	0.79963	8.1716		0.76853	0
	0.8272	8		0.79503	0
	0.85477	7.1834		0.82153	0
	0.88235	7		0.84804	0
	0.90992	6.1953		0.87454	0
	0.93749	6		0.90104	0.4112
	0.96507	5.2071		0.92754	1
	0.99264	5		0.95404	1.3178
	1.02021	5		0.98054	2
	1.04779	5		1.00704	3
	1.07536	5		1.03354	3.1776
	1.10293	5		1.06004	4
	1.13051	5		1.08655	5
	1.15808	5		1.11305	6
	1.18565	5		1.13955	8
	1.21323	5.1532		1.16605	10
	1.2408	5.3254		1.19255	13
	1.26837	5.8486		1.21905	15
	1.29595	6		1.24555	17.1963
	1.32352	6.716		1.27205	21
	1.35109	7.5672		1.29855	25.2897
	1.37867	8.6213		1.32506	30
	1.40624	9.0248		1.35156	34.3832
	1.43381	9.8462		1.37806	39
	1.46139	10.9586		1.40456	44
	1.48896	12.7515		1.43106	49
	1.51653	14.1834		1.45756	54
	1.54411	15.2959		1.48406	59
	1.57168	16.4083		1.51056	64
	1.59925	18.1775		1.53706	69
	1.62683	20.2956		1.56357	73
	1.6544	22.9706		1.59007	75
	1.68197	25.2781		1.61657	78
	1.70955	27.4798		1.64307	80
	1.73712	29.7101		1.66957	82
	1.76469	32.4379		1.69607	84
	1.79227	35.5385		1.72257	83.0374
	1.81984	38.145		1.74907	82
	1.84741	40.8106		1.77557	81
	1.87499	43.8402		1.80208	79
	1.90256	46.9408		1.82858	77.7757
	1.93013	50.4608		1.85508	75
	1.95771	53.7396		1.88158	71.6822
	1.98528	57.0208		1.90808	68
	2.01285	60.3432		1.93458	64
	2.04043	63.4438		1.96108	60.5421
	2.068	66.5444		1.98758	56.4953
	2.09557	69.645		2.01408	53
	2.12315	72.15		2.04059	49
	2.15072	74.8462		2.06709	45.3551
	2.17829	77.4142		2.09359	41.3084
	2.20587	79.5207		2.12009	38
	2.23344	81.1065		2.14659	34.215
	2.26101	82.2189		2.17309	32.1682
	2.28859	83.3314		2.19959	29.1215
	2.31616	84.4735		2.22609	26.1495
	2.34373	85		2.25259	24.028
	2.37131	84.5089		2.27909	20.9813
	2.39888	83.5148		2.3056	19.8692
	2.42645	82.5207		2.3321	18.7757
	2.45403	81.5266		2.3586	16.8411
	2.4816	80.5325		2.3851	15.7944
	2.50917	78.6154		2.4116	14.7477
	2.53675	76.0888		2.4381	13.7009
	2.56432	73.6509		2.4646	13.3084
	2.59189	71.0573		2.4911	12.6075
	2.61947	68.55		2.51761	12.5607
	2.64704	65.7041		2.54411	12.514
	2.67461	62.5177		2.57061	11.9346
	2.70219	59.142		2.59711	11.4206
	2.72976	55.9238		2.62361	11.3738
	2.75733	52.7751		2.65011	11
	2.78491	49.7929		2.67661	10.2804
	2.81248	46.3713		2.70311	10
	2.84005	43.145		2.72961	10
	2.86763	40.5385		2.75611	10
	2.8952	37.4379		2.78262	10
	2.92277	34.5402		2.80912	10
	2.95035	32.0231		2.83562	10
	2.97792	29.418		2.86212	10
	3.00549	27.2899		2.88862	9.0935
	3.03307	25.3018		2.91512	9
	3.06064	23.3136		2.94162	9
	3.08821	21.3254		2.96812	8.2336
	3.11579	19.3373		2.99462	8
	3.14336	17.3491		3.02113	7.3271
	3.17093	15.6805		3.04763	7
	3.19851	14.3728		3.07413	6.4206
	3.22608	12.6923		3.10063	6
	3.25365	11.6982		3.12713	5
	3.28123	10.7041		3.15363	4.5607
	3.3088	9.9417		3.18013	4
	3.33637	9.4872		3.20663	3
	3.36395	8.7219		3.23313	3
	3.39152	8		3.25964	2
	3.41909	7.8204		3.28614	1
	3.44667	7.1532		3.31264	1
	3.47424	7		3.33914	1
	3.50181	6.7292		3.36564	1
	3.52939	6		3.39214	1.0187
	3.55696	6		3.41864	2
	3.58453	6.142		3.44514	2
	3.61211	6.497		3.47164	3
	3.63968	6.3787		3.49815	5
	3.66725	6.4179		3.52465	6
	3.69483	7		3.55115	8
	3.7224	7		3.57765	9
	3.74997	6.9053		3.60415	11
	3.77755	6.787		3.63065	13
	3.80512	6.7294		3.65715	15
	3.83269	6.9202		3.68365	17
	3.86027	6.3578		3.71015	19
	3.88784	6		3.73666	21
	3.91541	6		3.76316	23.6355
	3.94299	6		3.78966	24.6822
	3.97056	5.8521		3.81616	26.729
	3.99813	5		3.84266	28.7757
	4.02571	5		3.86916	30.8224
	4.05328	4.8698		3.89566	32.8692
	4.08085	4		3.92216	33.9159
	4.10843	4		3.94866	35.9252
	4.136	4		3.97517	37.0093
	4.16357	4		4.00167	38.1121
	4.19115	4		4.02817	39.2056
	4.21872	4		4.05467	40.2991
	4.24629	4		4.08117	40.3925
	4.27387	4		4.10767	39.486
	4.30144	4.0769		4.13417	39.5794
	4.32901	5		4.16067	39.3364
	4.35659	5		4.18717	38.7664
	4.38416	5.0592		4.21368	37.4299
	4.41174	6		4.24018	34.9533
	4.43931	6		4.26668	32.5234
	4.46688	6		4.29318	30.5701
	4.49445	6.0252		4.31968	28.2336
	4.52203	6.5917		4.34618	25.6636
	4.5496	6.4734		4.37268	22.7103
	4.57718	6.355		4.39918	19.757
	4.60475	6.2367		4.42568	16.8037
	4.63232	6.1183		4.45219	13.8505
	4.65989	6		4.47869	11.8972
				4.50519	9
				4.53169	8
				4.55819	7
				4.58469	5.0841
				4.61119	4
				4.63769	2
				4.66419	2.7757
				4.6907	2.729
				4.7172	2.6822
				4.7437	2.6355
				4.7702	2.5888
				4.7967	3
				4.8232	3
				4.8497	3
				4.8762	3
				4.9027	3
				4.92921	3
				4.95571	3
				4.98221	2
				5.00871	2
				5.03521	1.8785
				5.06171	1
				5.08821	1
				5.11471	1
				5.14121	1
				5.16772	1
				5.19422	1.1589
				5.22072	1.2056
				5.24722	2
				5.27372	2
				5.30022	3
				5.32672	3
				5.35322	3.4393
				5.37972	4
				5.40623	5
				5.43273	5
				5.45923	6
				5.48573	6
				5.51223	7
				5.53873	7
				5.56523	8
				5.59173	8.1402
				5.61823	9
				5.64474	9.0467
				5.67124	9

## Sheet: 3011
Pre	x	y	Post	x	y			Distance between peak and half peak point (mm)	in %	Max intensity
	0	27		0	1		Pre	0.60869		160.6
	0.02899	27.814		0.02899	1		Post	0.34782	57.1424	47.15
	0.05797	28.628		0.05797	1
	0.08696	28.483		0.08696	1
	0.11594	29.255		0.11594	1
	0.14493	30.069		0.14493	1
	0.17391	29.997		0.17391	2
	0.2029	30.717		0.2029	2
	0.23188	31.51		0.23188	2
	0.26087	31.932		0.26087	2
	0.28985	32		0.28985	2
	0.31884	32		0.31884	2			Pre
	0.34782	32		0.34782	2
	0.37681	32		0.37681	2
	0.40579	31.193		0.40579	2
	0.43478	31		0.43478	1.4861
	0.46376	30.221		0.46376	1
	0.49275	30		0.49275	1
	0.52173	29.248		0.52173	1
	0.55072	29		0.55072	1
	0.5797	28.276		0.5797	0
	0.60869	27.29		0.60869	0
	0.63767	26.303		0.63767	0
	0.66666	25.317		0.66666	0
	0.69564	24.908		0.69564	0
	0.72463	24.238		0.72463	0
	0.75361	24		0.75361	0
	0.7826	23.372		0.7826	0
	0.81158	23		0.81158	0
	0.84057	22.4		0.84057	0.0602
	0.86955	22		0.86955	1			Post
	0.89854	22.375		0.89854	1
	0.92752	22.772		0.92752	2
	0.95651	23		0.95651	3
	0.98549	23		0.98549	3
	1.01448	23		1.01448	4
	1.04346	23		1.04346	5
	1.07245	23		1.07245	5.8009
	1.10143	23		1.10143	7
	1.13042	23		1.13042	8.7361
	1.1594	23		1.1594	10
	1.18839	23.069		1.18839	11.6713
	1.21737	23.241		1.21737	13.6389
	1.24636	23.414		1.24636	16.6065
	1.27534	23.356		1.27534	19.5741
	1.30433	23		1.30433	22.5417
	1.33331	23		1.33331	25.5093
	1.3623	23.103		1.3623	28.4769
	1.39128	23.183		1.39128	31.4444
	1.42027	22.821		1.42027	34.412
	1.44925	22.621		1.44925	37.3796
	1.47824	22.793		1.47824	40.3472
	1.50722	22.966		1.50722	43.3148
	1.53621	22.768		1.53621	44.2824
	1.56519	22.31		1.56519	45.25
	1.59418	22.366		1.59418	46
	1.62316	22		1.62316	47
	1.65215	21.963		1.65215	47.1528
	1.68113	22		1.68113	45.1204
	1.71012	21.846		1.71012	43.088
	1.7391	21.345		1.7391	42
	1.76809	21.435		1.76809	40
	1.79707	21		1.79707	37
	1.82606	21		1.82606	33.9583
	1.85504	21.117		1.85504	30
	1.88403	22		1.88403	26
	1.91301	22.09		1.91301	22
	1.942	23		1.942	19
	1.97098	23.062		1.97098	15
	1.99997	24.048		1.99997	11.2361
	2.02895	25.034		2.02895	8
	2.05794	26.021		2.05794	4
	2.08692	27.007		2.08692	2
	2.11591	27.993		2.11591	0
	2.14489	28.979		2.14489	0
	2.17388	28.101		2.17388	0
	2.20286	28		2.20286	0
	2.23185	27.741		2.23185	0
	2.26083	27.042		2.26083	0
	2.28982	27		2.28982	0
	2.3188	26.103		2.3188	0
	2.34779	26		2.34779	0
	2.37677	25.131		2.37677	0
	2.40576	25		2.40576	0
	2.43474	25		2.43474	0
	2.46373	25.828		2.46373	0
	2.49271	26.814		2.49271	1
	2.5217	27.8		2.5217	1
	2.55068	28.786		2.55068	1
	2.57967	30.811		2.57967	1
	2.60865	34.552		2.60865	1
	2.63764	38.669		2.63764	1
	2.66662	42.786		2.66662	1
	2.69561	46.869		2.69561	1
	2.72459	51.517		2.72459	1
	2.75358	57.138		2.75358	0.9213
	2.78256	63.055		2.78256	0
	2.81155	68.972		2.81155	0
	2.84053	74.89		2.84053	0
	2.86952	81.467		2.86952	0
	2.8985	88.345		2.8985	0
	2.92749	94.893		2.92749	0
	2.95647	101.738		2.95647	0
	2.98546	108.814		2.98546	0
	3.01444	114.798		3.01444	0
	3.04343	120.414		3.04343	0
	3.07241	126.355		3.07241	0
	3.1014	131.856		3.1014	0
	3.13038	137.366		3.13038	0
	3.15937	141.883		3.15937	0
	3.18835	145.43		3.18835	0
	3.21734	148.949		3.21734	0.5972
	3.24632	152.366		3.24632	1
	3.27531	155.537		3.27531	1.662
	3.30429	157.803		3.30429	2
	3.33328	158.414		3.33328	2
	3.36226	159.4		3.36226	3
	3.39125	160.386		3.39125	3
	3.42023	161		3.42023	3
	3.44922	160.641		3.44922	3
	3.4782	160		3.4782	3.8889
	3.50719	159.669		3.50719	4
	3.53617	158.683		3.53617	4
	3.56516	157.697		3.56516	4
	3.59414	156.6		3.59414	3
	3.62313	155.049		3.62313	3
	3.65211	153.476		3.65211	3
	3.6811	151.503		3.6811	3
	3.71008	149.531		3.71008	3
	3.73907	147.779		3.73907	2.8194
	3.76805	146.707		3.76805	2.787
	3.79704	145.141		3.79704	2.7546
	3.82602	143.821		3.82602	2.7222
	3.85501	142.834		3.85501	2
	3.88399	141.848		3.88399	1.6574
	3.91298	141		3.91298	1.625
	3.94196	140.876		3.94196	1
	3.97095	140		3.97095	1
	3.99993	140		3.99993	1
	4.02892	140		4.02892	1
	4.0579	140.197		4.0579	0
	4.08689	141		4.08689	0
	4.11587	141.02		4.11587	1
	4.14486	141.665		4.14486	2
	4.17384	142.014		4.17384	3
	4.20283	143		4.20283	3.6991
	4.23181	143.17		4.23181	4.7315
	4.2608	144.317		4.2608	6.7639
	4.28978	144.98		4.28978	8.7963
	4.31877	145		4.31877	10
	4.34775	145		4.34775	12
	4.37674	145.034		4.37674	14
	4.40572	145.923		4.40572	14
	4.43471	146		4.43471	13.0417
	4.46369	146		4.46369	13
	4.49268	145.762		4.49268	13
	4.52166	145.897		4.52166	13
	4.55065	146.069		4.55065	11
	4.57963	146.241		4.57963	10
	4.60862	145.607		4.60862	8.1528
	4.6376	145.121		4.6376	7
	4.66659	144.812		4.66659	6
	4.69557	144.166		4.69557	7
	4.72456	143.352		4.72456	8
	4.75354	142.538		4.75354	9
	4.78253	142.124		4.78253	10
	4.81151	141.29		4.81151	11.3796
	4.8405	140.856		4.8405	14.412
	4.86948	139.624		4.86948	18
	4.89847	137.8		4.89847	21
	4.92745	136		4.92745	24
	4.95644	134.2		4.95644	27
	4.98542	132.616		4.98542	28.4259
	5.01441	130.159		5.01441	30
	5.04339	127.2		5.04339	31.3611
	5.07238	124.14		5.07238	33
	5.10136	120.563		5.10136	33.2963
	5.13035	117.324		5.13035	31.2639
	5.15933	113.445		5.15933	30.2315
	5.18832	108.483		5.18832	28.1991
	5.2173	103.913		5.2173	27.1667
	5.24629	99.276		5.24629	25.1343
	5.27527	94.172		5.27527	22.1019
	5.30426	88.593		5.30426	20.0694
	5.33324	82.503		5.33324	18
	5.36223	76.414		5.36223	15.0046
	5.39121	70.798		5.39121	12.9722
	5.4202	65.234		5.4202	11
	5.44918	59.145		5.44918	9
	5.47817	53.448		5.47817	7
	5.50715	47.966		5.50715	5
	5.53614	42.241		5.53614	4
	5.56512	37.138		5.56512	3
	5.59411	32.804		5.59411	2
	5.62309	30.352		5.62309	1
	5.65208	28.379		5.65208	0
	5.68106	26.407		5.68106	0
	5.71005	24.434		5.71005	0
	5.73903	23.269		5.73903	0
	5.76802	24.176		5.76802	0.4491
	5.797	24.634		5.797	0.4815
	5.82599	25.228		5.82599	1
	5.85497	26.037		5.85497	1
	5.88396	26.2		5.88396	1
	5.91294	27.34		5.91294	1
	5.94193	28.828		5.94193	2
	5.97091	29.641		5.97091	1.3241
	5.9999	30.455		5.9999	1
	6.02888	31.12		6.02888	1
	6.05787	30.848		6.05787	1
	6.08685	29.793		6.08685	1
	6.11584	29.621		6.11584	1
	6.14482	29.448		6.14482	1
	6.17381	29.276		6.17381	1
	6.20279	29.103		6.20279	1
	6.23178	28.931		6.23178	1
	6.26076	28.759		6.26076	1
	6.28975	28.586
	6.31873	28.414
	6.34772	28.005
	6.3767	28
	6.40569	28
	6.43467	28
	6.46366	27.076
	6.49264	27
	6.52163	26.815
	6.55061	26.113
	6.5796	26
	6.60858	25.145
	6.63757	24.159
	6.66655	23.715
	6.69554	23.154
	6.72452	22.2
	6.75351	22
	6.78249	22
	6.81148	22
	6.84046	22
	6.86945	22
	6.89843	22.693
	6.92742	22.939
	6.9564	23.428
	6.98539	23.821
	7.01437	24.662
	7.04336	25.067
	7.07234	25.591
	7.10133	25.908
	7.13031	26.356
	7.1593	26.761
	7.18828	27
	7.21727	27
	7.24625	26.954
	7.27524	27
	7.30422	27
	7.33321	26.683
	7.3622	26.104
	7.39118	26
	7.42017	25.531
	7.44915	25
	7.47814	25
	7.50712	24.72
	7.53611	24.101
	7.56509	24
	7.59408	24
	7.62306	24
	7.65205	24
	7.68103	24
	7.71002	24.046
	7.739	24.317
	7.76799	25.303
	7.79697	26.29
	7.82596	27
	7.85494	27.262
	7.88393	28.248
	7.91291	29.218
	7.9419	29.812
	7.97088	30.207
	7.99987	31.08
	8.02885	31.377
	8.05784	32.011
	8.08682	32.136
	8.11581	32.862
	8.14479	33.552
	8.17378	33.448
	8.20276	34
	8.23175	34.003
	8.26073	34
	8.28972	34
	8.3187	34
	8.34769	34
	8.37667	34
	8.40566	34

[truncated: 10 more sheets: 3010, 3035, 3034, 3029, 3028, 3026, 3025, 3025x, 3024, 3023]
